# Supplementary material for: Similarity maps and hierarchical clustering for annotating FT-IR spectral images
Source: BMC Bioinformatics. 2013 Nov 20;14:333. doi: 10.1186/1471-2105-14-333 (PMC4225570; doi:10.1186/1471-2105-14-333)
Supplement: Additional file 3 — A video showing interactive annotation of a spectral image using Lasagne (part 3). [file 1471-2105-14-333-S3.zip]

Archive with 1 entries (1 files):
- 3105833799852328_add3.avi
